# Supplementary material for: Prevalence of Ten Gene Variants Involved in Muscular Phenotypes in a Mexican Mestizo Population
Source: Muscles. 2023 Dec 8;2(4):389–99. doi: 10.3390/muscles2040030 (PMC12225391; doi:10.3390/muscles2040030)
Supplement: Supplementary file 1 [file muscles-02-00030-s001.zip]

Archive with 1 entries (1 files):
- muscles-2629584-supplementary.pdf
